# Supplementary material for: Mitigation of Cellular and Bacterial Adhesion on Laser Modified Poly (2-Methacryloyloxyethyl Phosphorylcholine)/Polydimethylsiloxane Surface
Source: Nanomaterials (Basel). 2022 Dec 23;13(1):64. doi: 10.3390/nano13010064 (PMC9824587; doi:10.3390/nano13010064)
Supplement: Supplementary file 1 [file nanomaterials-13-00064-s001.zip]

Archive with 1 entries (1 files):
- nanomaterials-2070197-supplementary.pdf
